# Supplementary material for: Screening and Evaluation of Thiamethoxam Aptamer Based on Pressurized GO-SELEX and Its Sensor Application
Source: Biosensors (Basel). 2023 Jan 18;13(2):155. doi: 10.3390/bios13020155 (PMC9953353; doi:10.3390/bios13020155)
Supplement: Supplementary file 1 [file biosensors-13-00155-s001.zip]

Archive with 1 entries (1 files):
- biosensors-2062679-supplementary.pdf
